# Supplementary material for: Identification of Synergistic Interaction Between Cannabis-Derived Compounds for Cytotoxic Activity in Colorectal Cancer Cell Lines and Colon Polyps That Induces Apoptosis-Related Cell Death and Distinct Gene Expression
Source: Cannabis Cannabinoid Res. 2018 Jun 1;3(1):120–35. doi: 10.1089/can.2018.0010 (PMC6038055; doi:10.1089/can.2018.0010)
Supplement: Supplemental data [file Supp_Table3.xlsm]

## Sheet: WNT
Supplementary Table 3 A
Sup Table 5A: Genes of Wnt signaling pathways according to KEGG (http://www.genome.jp/kegg/; http://www.genome.jp/dbget-bin/get_linkdb?-t+9+path:hsa04310 ) with their fold change (FC) vs. control, and significant level (edgeR test; padj ) values for HCT116 cells treated with combination of F7 with F3 in comparison to non-treated control cells (log2FC(F3+F7/ctrl).
geneID	Kegg Orthology	description	name	log2FC(F3+F7/ctrl)	P value after adjustment
1647	K04402	growth arrest and DNA-damage-inducible protein | (RefSeq) GADD45A, DDIT1, GADD45; growth arre	GADD45A	2.8543	9.7e-104
4616	K04402	growth arrest and DNA-damage-inducible protein | (RefSeq) GADD45B, GADD45BETA, MYD118; growth	GADD45B	2.31778	3.03e-81
1649	K04452	DNA damage-inducible transcript 3 | (RefSeq) DDIT3, C/EBPzeta, CEBPZ, CHOP, CHOP-10, CHOP10,	DDIT3	5.2812	7.16e-74
7185	K03172	TNF receptor-associated factor 1 | (RefSeq) TRAF1, EBI6, MGC:10353; TNF receptor associated f	TRAF1	2.75025	1.91e-67
9451	K08860	eukaryotic translation initiation factor 2-alpha kinase 3 [EC:2.7.11.1] | (RefSeq) EIF2AK3, P	EIF2AK3	2.07396	3.42e-59
2081	K08852	serine/threonine-protein kinase/endoribonuclease IRE1 [EC:2.7.11.1 3.1.26.-] | (RefSeq) ERN1,	ERN1	2.05892	8.6e-48
8795	K04722	tumor necrosis factor receptor superfamily member 10 | (RefSeq) TNFRSF10B, CD262, DR5, KILLER	TNFRSF10B	1.48576	1.47e-38
7157	K04451	tumor protein p53 | (RefSeq) TP53, BCC7, LFS1, P53, TRP53; tumor protein p53	TP53	1.29506	9.88e-32
55367	K10130	leucine-rich repeats and death domain-containing protein | (RefSeq) PIDD1, LRDD, PIDD; p53-in	PIDD1	-1.70205	3.54e-31
8837	K04724	CASP8 and FADD-like apoptosis regulator | (RefSeq) CFLAR, CASH, CASP8AP1, CLARP, Casper, FLAM	CFLAR	1.38449	2.61e-28
3725	K04448	transcription factor AP-1 | (RefSeq) JUN, AP-1, AP1, c-Jun, p39; Jun proto-oncogene, AP-1 tra	JUN	1.52267	1.02e-26
7277	K07374	tubulin alpha | (RefSeq) TUBA4A, ALS22, H2-ALPHA, TUBA1; tubulin alpha 4a	TUBA4A	-1.34643	2.19e-24
332	K08731	baculoviral IAP repeat-containing protein 5 | (RefSeq) BIRC5, API4, EPR-1; baculoviral IAP re	BIRC5	-1.17529	6.13e-24
4001	K07611	lamin B | (RefSeq) LMNB1, ADLD, LMN, LMN2, LMNB; lamin B1	LMNB1	-1.52623	5.46e-21
468	K04374	cyclic AMP-dependent transcription factor ATF-4 | (RefSeq) ATF4, CREB-2, CREB2, TAXREB67, TXR	ATF4	1.28385	6.5e-21
27113	K10132	Bcl-2-binding component 3 | (RefSeq) BBC3, JFY-1, JFY1, PUMA; BCL2 binding component 3	BBC3	1.46812	5.53e-20
835	K02186	caspase 2 [EC:3.4.22.55] | (RefSeq) CASP2, CASP-2, ICH1, NEDD-2, NEDD2, PPP1R57; caspase 2	CASP2	-1.01163	9.62e-20
7132	K03158	tumor necrosis factor receptor superfamily member 1A | (RefSeq) TNFRSF1A, CD120a, FPF, TBP1,	TNFRSF1A	0.878291	1.28e-15
207	K04456	RAC serine/threonine-protein kinase [EC:2.7.11.1] | (RefSeq) AKT1, AKT, CWS6, PKB, PKB-ALPHA,	AKT1	-0.861869	5.78e-14
840	K04397	caspase 7 [EC:3.4.22.60] | (RefSeq) CASP7, CASP-7, CMH-1, ICE-LAP3, LICE2, MCH3; caspase 7	CASP7	-0.941071	3.19e-13
1508	K01363	cathepsin B [EC:3.4.22.1] | (RefSeq) CTSB, APPS, CPSB; cathepsin B	CTSB	-0.829711	4.33e-13
1514	K01365	cathepsin L [EC:3.4.22.15] | (RefSeq) CTSL, CATL, CTSL1, MEP; cathepsin L	CTSL	0.879636	5.41e-13
331	K04725	E3 ubiquitin-protein ligase XIAP [EC:2.3.2.27] | (RefSeq) XIAP, API3, BIRC4, IAP-3, ILP1, MIH	XIAP	0.877482	4.84e-12
7186	K03173	TNF receptor-associated factor 2 [EC:2.3.2.27] | (RefSeq) TRAF2, MGC:45012, RNF117, TRAP, TRA	TRAF2	-0.927568	1.73e-11
10018	K16341	Bcl-2-like protein 11 | (RefSeq) BCL2L11, BAM, BIM, BOD; BCL2 like 11	BCL2L11	-0.833408	1.95e-11
824	K03853	calpain-2 [EC:3.4.22.53] | (RefSeq) CAPN2, CANP2, CANPL2, CANPml, mCANP; calpain 2	CAPN2	0.764618	2.98e-11
637	K04726	BH3 interacting domain death agonist | (RefSeq) BID, FP497; BH3 interacting domain death agon	BID	-0.792587	1.03e-10
71	K05692	actin beta/gamma 1 | (RefSeq) ACTG1, ACT, ACTG, DFNA20, DFNA26, HEL-176; actin gamma 1	ACTG1	0.799107	2.43e-10
84823	K07611	lamin B | (RefSeq) LMNB2, EPM9, LAMB2, LMN2; lamin B2	LMNB2	-0.751305	5.29e-10
5366	K10131	phorbol-12-myristate-13-acetate-induced protein 1 | (RefSeq) PMAIP1, APR, NOXA; phorbol-12-my	PMAIP1	0.702407	9.24e-10
10376	K07374	tubulin alpha | (RefSeq) TUBA1B, K-ALPHA-1; tubulin alpha 1b	TUBA1B	-0.672975	9.29e-09
9020	K04466	mitogen-activated protein kinase kinase kinase 14 [EC:2.7.11.25] | (RefSeq) MAP3K14, FTDCR1B,	MAP3K14	-0.843935	1.88e-08
1512	K01366	cathepsin H [EC:3.4.22.16] | (RefSeq) CTSH, ACC-4, ACC-5, ACC4, ACC5, CPSB; cathepsin H	CTSH	-0.896476	2.33e-08
1677	K02311	DNA fragmentation factor, 40 kD, beta subunit [EC:3.-.-.-] | (RefSeq) DFFB, CAD, CPAN, DFF-40	DFFB	-0.785503	2.74e-08
839	K04396	caspase 6 [EC:3.4.22.59] | (RefSeq) CASP6, MCH2; caspase 6	CASP6	-0.940921	5.73e-08
598	K04570	Bcl-2-like 1 (apoptosis regulator Bcl-X) | (RefSeq) BCL2L1, BCL-XL/S, BCL2L, BCLX, Bcl-X, PPP	BCL2L1	0.63285	5.97e-08
5599	K04440	c-Jun N-terminal kinase [EC:2.7.11.24] | (RefSeq) MAPK8, JNK, JNK-46, JNK1, JNK1A2, JNK21B1/2	MAPK8	0.538615	1.01e-06
5293	K00922	phosphatidylinositol-4,5-bisphosphate 3-kinase catalytic subunit alpha/beta/delta [EC:2.7.1.1	PIK3CD	0.809853	2.91e-06
581	K02159	apoptosis regulator BAX | (RefSeq) BAX, BCL2L4; BCL2 associated X, apoptosis regulator	BAX	-0.566371	7.09e-06
1522	K08568	cathepsin X [EC:3.4.18.1] | (RefSeq) CTSZ, CTSX; cathepsin Z	CTSZ	-0.517952	7.4e-06
578	K14021	Bcl-2 homologous antagonist/killer | (RefSeq) BAK1, BAK, BAK-LIKE, BCL2L7, CDN1; BCL2 antagon	BAK1	-0.650853	7.48e-06
153090	K19901	disabled homolog 2-interacting protein | (RefSeq) DAB2IP, AF9Q34, AIP-1, AIP1, DIP1/2; DAB2 i	DAB2IP	-0.625684	9.96e-06
60	K05692	actin beta/gamma 1 | (RefSeq) ACTB, BRWS1, PS1TP5BP1; actin beta	ACTB	0.520253	1.99e-05
5296	K02649	phosphoinositide-3-kinase regulatory subunit alpha/beta/delta | (RefSeq) PIK3R2, MPPH, MPPH1,	PIK3R2	-0.494433	2.04e-05
1147	K04467	inhibitor of nuclear factor kappa-B kinase subunit alpha [EC:2.7.11.10] | (RefSeq) CHUK, IKBK	CHUK	-0.561371	3.38e-05
472	K04728	ataxia telangiectasia mutated family protein [EC:2.7.11.1] | (RefSeq) ATM, AT1, ATA, ATC, ATD	ATM	0.615194	4.13e-05
572	K02158	Bcl-2-antagonist of cell death | (RefSeq) BAD, BBC2, BCL2L8; BCL2 associated agonist of cell	BAD	-0.688063	5.08e-05
4170	K02539	myeloid leukemia cell differntiation protein MCL-1 | (RefSeq) MCL1, BCL2L3, EAT, MCL1-ES, MCL	MCL1	0.491349	0.00013518
27429	K08669	HtrA serine peptidase 2 [EC:3.4.21.108] | (RefSeq) HTRA2, MGCA8, OMI, PARK13, PRSS25; HtrA se	HTRA2	-0.62696	0.000140038
56616	K10522	diablo | (RefSeq) DIABLO, DFNA64, SMAC; diablo IAP-binding mitochondrial protein	DIABLO	0.485347	0.000150476
823	K01367	calpain-1 [EC:3.4.22.52] | (RefSeq) CAPN1, CANP, CANP1, CANPL1, SPG76, muCANP, muCL; calpain	CAPN1	-0.443165	0.000174151
5594	K04371	mitogen-activated protein kinase 1/3 [EC:2.7.11.24] | (RefSeq) MAPK1, ERK, ERK-2, ERK2, ERT1,	MAPK1	-0.494012	0.000176652
3551	K07209	inhibitor of nuclear factor kappa-B kinase subunit beta [EC:2.7.11.10] | (RefSeq) IKBKB, IKK-	IKBKB	0.470936	0.000181787
1075	K01275	cathepsin C [EC:3.4.14.1] | (RefSeq) CTSC, CPPI, DPP-I, DPP1, DPPI, HMS, JP, JPD, PALS, PDON1	CTSC	-0.391887	0.000426185
6709	K06114	spectrin alpha | (RefSeq) SPTAN1, EIEE5, NEAS, SPTA2; spectrin alpha, non-erythrocytic 1	SPTAN1	0.446025	0.000738078
142	K10798	poly [ADP-ribose] polymerase [EC:2.4.2.30] | (RefSeq) PARP1, ADPRT, ADPRT_1, ADPRT1, ARTD1, P	PARP1	-0.489169	0.000810577
5894	K04366	RAF proto-oncogene serine/threonine-protein kinase [EC:2.7.11.1] | (RefSeq) RAF1, CMD1NN, CRA	RAF1	-0.384108	0.00107689
84790	K07374	tubulin alpha | (RefSeq) TUBA1C, TUBA6, bcm948; tubulin alpha 1c	TUBA1C	-0.410211	0.00144217
9131	K04727	programmed cell death 8 (apoptosis-inducing factor) [EC:1.-.-.-] | (RefSeq) AIFM1, AIF, CMT2D	AIFM1	-0.383578	0.00184963
5290	K00922	phosphatidylinositol-4,5-bisphosphate 3-kinase catalytic subunit alpha/beta/delta [EC:2.7.1.1	PIK3CA	0.447243	0.00257597
2021	K01173	endonuclease G, mitochondrial | (RefSeq) ENDOG; endonuclease G	ENDOG	-0.595765	0.00357662
843	K04400	caspase 10 [EC:3.4.22.63] | (RefSeq) CASP10, ALPS2, FLICE2, MCH4; caspase 10	CASP10	0.715905	0.00514915
8797	K04722	tumor necrosis factor receptor superfamily member 10 | (RefSeq) TNFRSF10A, APO2, CD261, DR4,	TNFRSF10A	0.381344	0.00582871
5604	K04368	mitogen-activated protein kinase kinase 1 [EC:2.7.12.2] | (RefSeq) MAP2K1, CFC3, MAPKK1, MEK1	MAP2K1	-0.298006	0.00806063
5170	K06276	3-phosphoinositide dependent protein kinase-1 [EC:2.7.11.1] | (RefSeq) PDPK1, PDK1, PDPK2, PD	PDPK1	-0.418869	0.00852772
5601	K04440	c-Jun N-terminal kinase [EC:2.7.11.24] | (RefSeq) MAPK9, JNK-55, JNK2, JNK2A, JNK2ALPHA, JNK2	MAPK9	-0.336136	0.00882776
330	K16060	baculoviral IAP repeat-containing protein 2/3 | (RefSeq) BIRC3, AIP1, API2, CIAP2, HAIP1, HIA	BIRC3	-0.409062	0.00903387
1515	K01375	cathepsin V [EC:3.4.22.43] | (RefSeq) CTSV, CATL2, CTSL2, CTSU; cathepsin V	CTSV	-0.450169	0.0139525
4000	K12641	lamin A/C | (RefSeq) LMNA, CDCD1, CDDC, CMD1A, CMT2B1, EMD2, FPL, FPLD, FPLD2, HGPS, IDC, LDP	LMNA	-0.289104	0.0158728
836	K02187	caspase 3 [EC:3.4.22.56] | (RefSeq) CASP3, CPP32, CPP32B, SCA-1; caspase 3	CASP3	0.308352	0.0164442
10039	K10798	poly [ADP-ribose] polymerase [EC:2.4.2.30] | (RefSeq) PARP3, ADPRT3, ADPRTL2, ADPRTL3, ARTD3,	PARP3	0.347078	0.0204529
1965	K03237	translation initiation factor 2 subunit 1 | (RefSeq) EIF2S1, EIF-2, EIF-2A, EIF-2alpha, EIF2,	EIF2S1	-0.271024	0.0253516
5595	K04371	mitogen-activated protein kinase 1/3 [EC:2.7.11.24] | (RefSeq) MAPK3, ERK-1, ERK1, ERT2, HS44	MAPK3	-0.290985	0.0264833
5970	K04735	transcription factor p65 | (RefSeq) RELA, NFKB3, p65; RELA proto-oncogene, NF-kB subunit	RELA	0.265039	0.0279639
54205	K08738	cytochrome c | (RefSeq) CYCS, CYC, HCS, THC4; cytochrome c, somatic	CYCS	-0.28947	0.0290567
596	K02161	apoptosis regulator Bcl-2 | (RefSeq) BCL2, Bcl-2, PPP1R50; BCL2, apoptosis regulator	BCL2	-0.621578	0.0320151
8503	K02649	phosphoinositide-3-kinase regulatory subunit alpha/beta/delta | (RefSeq) PIK3R3, p55, p55-GAM	PIK3R3	-0.734058	0.0348111
355	K04390	tumor necrosis factor receptor superfamily member 6 | (RefSeq) FAS, ALPS1A, APO-1, APT1, CD95	FAS	-0.287136	0.0438348
7846	K07374	tubulin alpha | (RefSeq) TUBA1A, B-ALPHA-1, LIS3, TUBA3; tubulin alpha 1a	TUBA1A	0.377701	0.0467377
8793	K04722	tumor necrosis factor receptor superfamily member 10 | (RefSeq) TNFRSF10D, CD264, DCR2, TRAIL	TNFRSF10D	0.230992	0.0559541
5291	K00922	phosphatidylinositol-4,5-bisphosphate 3-kinase catalytic subunit alpha/beta/delta [EC:2.7.1.1	PIK3CB	-0.289077	0.0561144
3845	K07827	GTPase KRas | (RefSeq) KRAS, C-K-RAS, CFC2, K-RAS2A, K-RAS2B, K-RAS4A, K-RAS4B, K-Ras, KI-RAS	KRAS	-0.267954	0.0619073
1676	K02310	DNA fragmentation factor, 45 kD, alpha subunit | (RefSeq) DFFA, DFF-45, DFF1, ICAD; DNA fragm	DFFA	0.212282	0.0669984
329	K16060	baculoviral IAP repeat-containing protein 2/3 | (RefSeq) BIRC2, API1, HIAP2, Hiap-2, MIHB, RN	BIRC2	0.222412	0.0683787
8772	K02373	FAS-associated death domain protein | (RefSeq) FADD, GIG3, MORT1; Fas associated via death do	FADD	-0.24128	0.088505
1509	K01379	cathepsin D [EC:3.4.23.5] | (RefSeq) CTSD, CLN10, CPSD, HEL-S-130P; cathepsin D	CTSD	0.196651	0.122891
8737	K02861	receptor-interacting serine/threonine-protein kinase 1 [EC:2.7.11.1] | (RefSeq) RIPK1, RIP, R	RIPK1	-0.191922	0.145328
5295	K02649	phosphoinositide-3-kinase regulatory subunit alpha/beta/delta | (RefSeq) PIK3R1, AGM7, GRB1,	PIK3R1	-0.265811	0.148632
317	K02084	apoptotic protease-activating factor | (RefSeq) APAF1, APAF-1, CED4; apoptotic peptidase acti	APAF1	-0.313188	0.162445
8739	K02512	activator of apoptosis harakiri | (RefSeq) HRK, DP5, HARAKIRI; harakiri, BCL2 interacting pro	HRK	0.293831	0.209431
4217	K04426	mitogen-activated protein kinase kinase kinase 5 [EC:2.7.11.25] | (RefSeq) MAP3K5, ASK1, MAPK	MAP3K5	0.178444	0.25057
2353	K04379	proto-oncogene protein c-fos | (RefSeq) FOS, AP-1, C-FOS, p55; Fos proto-oncogene, AP-1 trans	FOS	-0.269968	0.257437
208	K04456	RAC serine/threonine-protein kinase [EC:2.7.11.1] | (RefSeq) AKT2, HIHGHH, PKBB, PKBBETA, PRK	AKT2	-0.126925	0.326182
5414	K16943	septin 4 | (RefSeq) SEPT4, ARTS, BRADEION, CE5B3, H5, MART, PNUTL2, SEP4, hCDCREL-2, hucep-7;	SEPT4	0.318853	0.440011
842	K04399	caspase 9 [EC:3.4.22.62] | (RefSeq) CASP9, APAF-3, APAF3, ICE-LAP6, MCH6, PPP1R56; caspase 9	CASP9	-0.19783	0.46581
10038	K10798	poly [ADP-ribose] polymerase [EC:2.4.2.30] | (RefSeq) PARP2, ADPRT2, ADPRTL2, ADPRTL3, ARTD2,	PARP2	0.101003	0.49011
3710	K04960	inositol 1,4,5-triphosphate receptor type 3 | (RefSeq) ITPR3, IP3R, IP3R3; inositol 1,4,5-tri	ITPR3	0.124674	0.518672
5605	K04369	mitogen-activated protein kinase kinase 2 [EC:2.7.12.2] | (RefSeq) MAP2K2, CFC4, MAPKK2, MEK2	MAP2K2	-0.0963689	0.579784
3708	K04958	inositol 1,4,5-triphosphate receptor type 1 | (RefSeq) ITPR1, ACV, CLA4, INSP3R1, IP3R, IP3R1	ITPR1	0.161389	0.59284
5783	K02374	tyrosine-protein phosphatase non-receptor type 13 | (RefSeq) PTPN13, FAP-1, PNP1, PTP-BAS, PT	PTPN13	0.0702905	0.739423
4792	K04734	NF-kappa-B inhibitor alpha | (RefSeq) NFKBIA, IKBA, MAD-3, NFKBI; NFKB inhibitor alpha	NFKBIA	0.0477135	0.739723
841	K04398	caspase 8 [EC:3.4.22.61] | (RefSeq) CASP8, ALPS2B, CAP4, Casp-8, FLICE, MACH, MCH5; caspase 8	CASP8	0.0427861	0.787873
3709	K04959	inositol 1,4,5-triphosphate receptor type 2 | (RefSeq) ITPR2, ANHD, CFAP48, INSP3R2, IP3R2; i	ITPR2	0.063394	0.78955
4893	K07828	GTPase NRas | (RefSeq) NRAS, ALPS4, CMNS, N-ras, NCMS, NRAS1, NS6; NRAS proto-oncogene, GTPas	NRAS	0.0398647	0.790393
4790	K02580	nuclear factor NF-kappa-B p105 subunit | (RefSeq) NFKB1, CVID12, EBP-1, KBF1, NF-kB1, NF-kapp	NFKB1	-0.0368909	0.824968
143	K10798	poly [ADP-ribose] polymerase [EC:2.4.2.30] | (RefSeq) PARP4, ADPRTL1, ARTD4, PARP-4, PARPL, P	PARP4	0.038231	0.837982
51807	K07374	tubulin alpha | (RefSeq) TUBA8, CDCBM8, TUBAL2; tubulin alpha 8	TUBA8	0.100405	0.864228
1513	K01371	cathepsin K [EC:3.4.22.38] | (RefSeq) CTSK, CTS02, CTSO, CTSO1, CTSO2, PKND, PYCD; cathepsin	CTSK	0.105498	0.878071
8517	K07210	inhibitor of nuclear factor kappa-B kinase subunit gamma | (RefSeq) IKBKG, AMCBX1, FIP-3, FIP	IKBKG	-0.0545789	0.896961
8717	K03171	tumor necrosis factor receptor type 1-associated DEATH domain protein | (RefSeq) TRADD, Hs.89	TRADD	-0.0276553	0.909758
3002	K01353	granzyme B [EC:3.4.21.79] | (RefSeq) GZMB, C11, CCPI, CGL-1, CGL1, CSP-B, CSPB, CTLA1, CTSGL1	GZMB	#VALUE!	NA
1520	K01368	cathepsin S [EC:3.4.22.27] | (RefSeq) CTSS; cathepsin S	CTSS	#VALUE!	NA
8722	K01373	cathepsin F [EC:3.4.22.41] | (RefSeq) CTSF, CATSF, CLN13; cathepsin F	CTSF	#VALUE!	NA
1519	K01374	cathepsin O [EC:3.4.22.42] | (RefSeq) CTSO, CTSO1; cathepsin O	CTSO	#VALUE!	NA
597	K02162	hematopoietic Bcl-2-related protein A1 | (RefSeq) BCL2A1, ACC-1, ACC-2, ACC1, ACC2, BCL2L5, B	BCL2A1	#VALUE!	NA
1616	K02308	death-associated protein 6 | (RefSeq) DAXX, BING2, DAP6, EAP1; death domain associated protei	DAXX	#VALUE!	NA
4803	K02582	nerve growth factor, beta | (RefSeq) NGF, Beta-NGF, HSAN5, NGFB; nerve growth factor	NGF	#VALUE!	NA
3265	K02833	GTPase HRas | (RefSeq) HRAS, C-BAS/HAS, C-H-RAS, C-HA-RAS1, CTLO, H-RASIDX, HAMSV, HRAS1, RAS	HRAS	#VALUE!	NA
7124	K03156	tumor necrosis factor superfamily, member 2 | (RefSeq) TNF, DIF, TNF-alpha, TNFA, TNFSF2, TNL	TNF	#VALUE!	NA
4914	K03176	neurotrophic tyrosine kinase receptor type 1 [EC:2.7.10.1] | (RefSeq) NTRK1, MTC, TRK, TRK1,	NTRK1	#VALUE!	NA
356	K04389	tumor necrosis factor ligand superfamily member 6 | (RefSeq) FASLG, ALPS1B, APT1LG1, APTL, CD	FASLG	#VALUE!	NA
10912	K04402	growth arrest and DNA-damage-inducible protein | (RefSeq) GADD45G, CR6, DDIT2, GADD45gamma, G	GADD45G	#VALUE!	NA
5602	K04440	c-Jun N-terminal kinase [EC:2.7.11.24] | (RefSeq) MAPK10, JNK3, JNK3A, PRKM10, SAPK1b, p493F1	MAPK10	#VALUE!	NA
10000	K04456	RAC serine/threonine-protein kinase [EC:2.7.11.1] | (RefSeq) AKT3, MPPH, MPPH2, PKB-GAMMA, PK	AKT3	#VALUE!	NA
8743	K04721	tumor necrosis factor ligand superfamily member 10 | (RefSeq) TNFSF10, APO2L, Apo-2L, CD253,	TNFSF10	#VALUE!	NA
8794	K04722	tumor necrosis factor receptor superfamily member 10 | (RefSeq) TNFRSF10C, CD263, DCR1, DCR1-	TNFRSF10C	#VALUE!	NA
3562	K04736	interleukin 3 | (RefSeq) IL3, IL-3, MCGF, MULTI-CSF; interleukin 3	IL3	#VALUE!	NA
3563	K04737	interleukin 3 receptor alpha | (RefSeq) IL3RA, CD123, IL3R, IL3RAY, IL3RX, IL3RY, hIL-3Ra; in	IL3RA	#VALUE!	NA
1439	K04738	cytokine receptor common subunit beta | (RefSeq) CSF2RB, CD131, CDw131, IL3RB, IL5RB, SMDP5,	CSF2RB	#VALUE!	NA
100506742	K04741	caspase 12 [EC:3.4.22.-] | (RefSeq) CASP12, CASP-12, CASP12P1; caspase 12 (gene/pseudogene)	CASP12	#VALUE!	NA
6708	K06114	spectrin alpha | (RefSeq) SPTA1, EL2, HPP, HS3, SPH3, SPTA; spectrin alpha, erythrocytic 1	SPTA1	#VALUE!	NA
7278	K07374	tubulin alpha | (RefSeq) TUBA3C, TUBA2, bA408E5.3; tubulin alpha 3c	TUBA3C	#VALUE!	NA
79861	K07374	tubulin alpha | (RefSeq) TUBAL3; tubulin alpha like 3	TUBAL3	#VALUE!	NA
112714	K07374	tubulin alpha | (RefSeq) TUBA3E; tubulin alpha 3e	TUBA3E	#VALUE!	NA
113457	K07374	tubulin alpha | (RefSeq) TUBA3D, H2-ALPHA; tubulin alpha 3d	TUBA3D	#VALUE!	NA
5551	K07818	perforin 1 | (RefSeq) PRF1, HPLH2, P1, PFP; perforin 1	PRF1	#VALUE!	NA
1521	K08569	cathepsin W [EC:3.4.22.-] | (RefSeq) CTSW, LYPN; cathepsin W	CTSW	#VALUE!	NA
63970	K13773	p53-regulated apoptosis-inducing protein 1 | (RefSeq) TP53AIP1, P53AIP1; tumor protein p53 re	TP53AIP1	#VALUE!	NA

## Sheet: apoptosis
Supplementary Table 3 B
Sup Table 5B: Genes of apoptotic signaling pathways according to KEGG (http://www.genome.jp/dbget-bin/get_linkdb?-t+9+path:hsa04210 ) with their fold change (FC) vs. control, and significant level (edgeR test; padj ) values for HCT116 cells treated with combination of F7 with F3 in comparison to non-treated control cells (log2FC(F3+F7/ctrl).
geneID	Kegg Orthology	description	name	log2FC(F3+F7/ctrl)	P value after adjustment
8313	K04385	axin 2 | (RefSeq) AXIN2, AXIL, ODCRCS; axin 2	AXIN2	-5.0468	7.7e-61
89780	K00312	wingless-type MMTV integration site family, member 3 | (RefSeq) WNT3A; Wnt family member 3A	WNT3A	-4.0532	2.06e-10
51384	K01558	wingless-type MMTV integration site family, member 16 | (RefSeq) WNT16; Wnt family member 16	WNT16	-3.00793	4.34e-81
8321	K02432	frizzled 1/7 | (RefSeq) FZD1; frizzled class receptor 1	FZD1	-2.19653	3.03e-32
4316	K01397	matrix metalloproteinase-7 (matrilysin, uterine) [EC:3.4.24.23] | (RefSeq) MMP7, MMP-7, MPSL1	MMP7	-2.05001	1.39e-12
4773	K17332	nuclear factor of activated T-cells, cytoplasmic 2 | (RefSeq) NFATC2, NFAT1, NFATP; nuclear f	NFATC2	2.01442	5.06e-44
8322	K02354	frizzled 4 | (RefSeq) FZD4, CD344, EVR1, FEVR, FZD4S, Fz-4, Fz4, FzE4, GPCR, hFz4; frizzled c	FZD4	-1.82474	3.09e-14
896	K10152	G1/S-specific cyclin-D3 | (RefSeq) CCND3; cyclin D3	CCND3	-1.60455	4e-32
3725	K04448	transcription factor AP-1 | (RefSeq) JUN, AP-1, AP1, c-Jun, p39; Jun proto-oncogene, AP-1 tra	JUN	1.52267	1.02e-26
6932	K02620	transcription factor 7 | (RefSeq) TCF7, TCF-1; transcription factor 7	TCF7	-1.51298	6.58e-30
7476	K00572	wingless-type MMTV integration site family, member 7 | (RefSeq) WNT7A; Wnt family member 7A	WNT7A	1.34308	0.003156
7157	K04451	tumor protein p53 | (RefSeq) TP53, BCC7, LFS1, P53, TRP53; tumor protein p53	TP53	1.29506	9.88e-32
8061	K04502	fos-like antigen 1 | (RefSeq) FOSL1, FRA, FRA1, fra-1; FOS like 1, AP-1 transcription factor	FOSL1	1.28286	3.86e-22
4772	K04446	nuclear factor of activated T-cells, cytoplasmic 1 | (RefSeq) NFATC1, NF-ATC, NF-ATc1.2, NFAT	NFATC1	-1.2293	2.43e-16
147111	K19882	O-palmitoleoyl-L-serine hydrolase [EC:3.1.1.98] | (RefSeq) NOTUM, hNOTUM; notum, palmitoleoyl	NOTUM	-1.11022	0.000218011
595	K04503	G1/S-specific cyclin-D1 | (RefSeq) CCND1, BCL1, D11S287E, PRAD1, U21B31; cyclin D1	CCND1	-1.109	9.5e-21
5567	K04345	protein kinase A [EC:2.7.11.11] | (RefSeq) PRKACB, PKA_C-beta, PKACB; protein kinase cAMP-act	PRKACB	-1.06617	5.2e-19
5881	K07861	Ras-related C3 botulinum toxin substrate 3 | (RefSeq) RAC3; Rac family small GTPase 3	RAC3	-1.00304	6.54e-16
7855	K02375	frizzled 5/8 | (RefSeq) FZD5, C2orf31, HFZ5; frizzled class receptor 5	FZD5	-0.998918	1.08e-07
23236	K05858	phosphatidylinositol phospholipase C, beta [EC:3.1.4.11] | (RefSeq) PLCB1, EIEE12, PI-PLC, PL	PLCB1	0.980638	2.26e-05
7480	K01357	wingless-type MMTV integration site family, member 10 | (RefSeq) WNT10B, SHFM6, STHAG8, WNT-1	WNT10B	-0.975909	1.51e-10
27101	K04507	calcyclin binding protein | (RefSeq) CACYBP, GIG5, PNAS-107, S100A6BP, SIP; calcyclin binding	CACYBP	-0.973032	1.37e-12
6934	K04491	transcription factor 7-like 2 | (RefSeq) TCF7L2, TCF-4, TCF4; transcription factor 7 like 2	TCF7L2	-0.971848	1.22e-13
83439	K04490	transcription factor 7-like 1 | (RefSeq) TCF7L1, TCF-3, TCF3; transcription factor 7 like 1	TCF7L1	-0.933327	6.96e-06
4775	K17333	nuclear factor of activated T-cells, cytoplasmic 3 | (RefSeq) NFATC3, NFAT4, NFATX; nuclear f	NFATC3	-0.925469	6.73e-16
144165	K04511	prickle | (RefSeq) PRICKLE1, EPM1B, RILP; prickle planar cell polarity protein 1	PRICKLE1	0.914236	1.47e-05
7976	K02329	frizzled 3 | (RefSeq) FZD3, Fz-3; frizzled class receptor 3	FZD3	-0.908594	1.75e-09
64840	K00181	O-palmitoleoyl transferase [EC:2.3.1.250] | (RefSeq) PORCN, DHOF, FODH, MG61, PORC, PPN; porc	PORCN	0.856842	6.36e-08
8324	K02432	frizzled 1/7 | (RefSeq) FZD7, FzE3; frizzled class receptor 7	FZD7	-0.825725	0.000104461
27130	K19626	inversin | (RefSeq) INVS, INV, NPH2, NPHP2; inversin	INVS	0.76375	3.59e-08
5332	K05858	phosphatidylinositol phospholipase C, beta [EC:3.1.4.11] | (RefSeq) PLCB4, ARCND2, PI-PLC; ph	PLCB4	0.759258	3.85e-06
5176	K19614	pigment epithelium-derived factor | (RefSeq) SERPINF1, EPC-1, OI12, OI6, PEDF, PIG35; serpin	SERPINF1	-0.756429	0.0921316
2239	K08110	glypican 4 | (RefSeq) GPC4, K-glypican; glypican 4	GPC4	-0.739583	2.07e-05
81839	K04510	vang-like | (RefSeq) VANGL1, KITENIN, LPP2, STB2, STBM2; VANGL planar cell polarity protein 1	VANGL1	-0.723652	1.78e-07
85407	K03213	naked cuticle | (RefSeq) NKD1, Naked1; naked cuticle homolog 1	NKD1	-0.711476	6.95e-05
5578	K02677	classical protein kinase C alpha type [EC:2.7.11.13] | (RefSeq) PRKCA, AAG6, PKC-alpha, PKCA,	PRKCA	0.700101	1.38e-06
5533	K04348	serine/threonine-protein phosphatase 2B catalytic subunit [EC:3.1.3.16] | (RefSeq) PPP3CC, CA	PPP3CC	0.698374	3.98e-07
817	K04515	calcium/calmodulin-dependent protein kinase (CaM kinase) II [EC:2.7.11.17] | (RefSeq) CAMK2D,	CAMK2D	0.694134	2.24e-09
5532	K04348	serine/threonine-protein phosphatase 2B catalytic subunit [EC:3.1.3.16] | (RefSeq) PPP3CB, CA	PPP3CB	0.665168	8.46e-09
23002	K04512	dishevelled associated activator of morphogenesis | (RefSeq) DAAM1; dishevelled associated ac	DAAM1	0.652411	0.000810984
8454	K03347	cullin 1 | (RefSeq) CUL1; cullin 1	CUL1	-0.646609	1.34e-08
1452	K08957	casein kinase 1, alpha [EC:2.7.11.1] | (RefSeq) CSNK1A1, CK1, CK1a, CKIa, HEL-S-77p, HLCDGP1,	CSNK1A1	0.627511	3.07e-07
283106	K03097	casein kinase II subunit alpha [EC:2.7.11.1] | (RefSeq) CSNK2A3, CSNK2A1P; casein kinase 2 al	CSNK2A3	0.616031	5.13e-05
818	K04515	calcium/calmodulin-dependent protein kinase (CaM kinase) II [EC:2.7.11.17] | (RefSeq) CAMK2G,	CAMK2G	-0.604966	3.32e-07
1488	K04496	C-terminal binding protein | (RefSeq) CTBP2; C-terminal binding protein 2	CTBP2	0.601517	2.78e-07
9475	K17388	Rho-associated protein kinase 2 [EC:2.7.11.1] | (RefSeq) ROCK2, ROCK-II; Rho associated coile	ROCK2	-0.581973	2.1e-05
1457	K03097	casein kinase II subunit alpha [EC:2.7.11.1] | (RefSeq) CSNK2A1, CK2A1, CKII, CSNK2A3, Cka1,	CSNK2A1	0.580286	4.37e-07
25805	K10162	BMP and activin membrane-bound inhibitor | (RefSeq) BAMBI, NMA; BMP and activin membrane boun	BAMBI	-0.548544	0.00978088
5599	K04440	c-Jun N-terminal kinase [EC:2.7.11.24] | (RefSeq) MAPK8, JNK, JNK-46, JNK1, JNK1A2, JNK21B1/2	MAPK8	0.538615	1.01e-06
56998	K04493	Beta-catenin-interacting protein 1 (Inhibitor of beta-catenin and Tcf-4) | (RefSeq) CTNNBIP1,	CTNNBIP1	0.537239	0.000656616
5663	K04505	presenilin 1 [EC:3.4.23.-] | (RefSeq) PSEN1, ACNINV3, AD3, FAD, PS-1, PS1, S182; presenilin 1	PSEN1	0.530519	1.07e-05
5582	K19663	classical protein kinase C gamma type [EC:2.7.11.13] | (RefSeq) PRKCG, PKC-gamma, PKCC, PKCG,	PRKCG	0.522948	0.189169
29964	K04511	prickle | (RefSeq) PRICKLE4, C6orf49, OBTP, OEBT, TOMM6; prickle planar cell polarity protein	PRICKLE4	-0.519368	0.144891
5566	K04345	protein kinase A [EC:2.7.11.11] | (RefSeq) PRKACA, PKACA, PPNAD4; protein kinase cAMP-activat	PRKACA	-0.516176	5.21e-06
7483	K01064	wingless-type MMTV integration site family, member 9 | (RefSeq) WNT9A, WNT14; Wnt family memb	WNT9A	-0.51248	0.00747311
7482	K00182	wingless-type MMTV integration site family, member 2 | (RefSeq) WNT2B, WNT13; Wnt family memb	WNT2B	-0.508617	0.297657
57216	K04510	vang-like | (RefSeq) VANGL2, LPP1, LTAP, STB1, STBM, STBM1; VANGL planar cell polarity protei	VANGL2	0.507399	0.326608
122011	K08957	casein kinase 1, alpha [EC:2.7.11.1] | (RefSeq) CSNK1A1L, CK1; casein kinase 1 alpha 1 like	CSNK1A1L	0.500934	0.00404041
23401	K03096	frequently rearranged in advanced T-cell lymphomas 2 | (RefSeq) FRAT2, FRAT-2; FRAT2, WNT sig	FRAT2	-0.500296	0.0313622
1499	K02105	catenin beta 1 | (RefSeq) CTNNB1, CTNNB, EVR7, MRD19, armadillo; catenin beta 1	CTNNB1	-0.495786	0.000319714
5467	K04504	peroxisome proliferator-activated receptor delta | (RefSeq) PPARD, FAAR, NR1C2, NUC1, NUCI, N	PPARD	0.489176	4.14e-05
2535	K02235	frizzled 2 | (RefSeq) FZD2, Fz2, fz-2, fzE2, hFz2; frizzled class receptor 2	FZD2	-0.487375	0.0313084
5530	K04348	serine/threonine-protein phosphatase 2B catalytic subunit [EC:3.1.3.16] | (RefSeq) PPP3CA, CA	PPP3CA	-0.485582	0.000594226
1454	K08960	casein kinase 1, epsilon [EC:2.7.11.1] | (RefSeq) CSNK1E, CKIepsilon, HCKIE; casein kinase 1	CSNK1E	0.455126	8.78e-05
57680	K04494	chromodomain helicase DNA binding protein 8 [EC:3.6.4.12] | (RefSeq) CHD8, AUTS18, HELSNF1; c	CHD8	-0.454137	0.00394193
5331	K05858	phosphatidylinositol phospholipase C, beta [EC:3.1.4.11] | (RefSeq) PLCB3; phospholipase C be	PLCB3	-0.452916	0.000170528
324	K02085	adenomatosis polyposis coli protein | (RefSeq) APC, BTPS2, DP2, DP2.5, DP3, GS, PPP1R46; APC,	APC	-0.437561	0.0115537
5534	K06268	serine/threonine-protein phosphatase 2B regulatory subunit | (RefSeq) PPP3R1, CALNB1, CNB, CN	PPP3R1	-0.434353	0.000410747
2033	K04498	E1A/CREB-binding protein [EC:2.3.1.48] | (RefSeq) EP300, KAT3B, RSTS2, p300; E1A binding prot	EP300	-0.418658	0.0416482
5330	K05858	phosphatidylinositol phospholipase C, beta [EC:3.1.4.11] | (RefSeq) PLCB2, PLC-beta-2; phosph	PLCB2	-0.40981	0.266038
8945	K03362	F-box and WD-40 domain protein 1/11 | (RefSeq) BTRC, BETA-TRCP, FBW1A, FBXW1, FBXW1A, FWD1, b	BTRC	0.361617	0.00264511
5601	K04440	c-Jun N-terminal kinase [EC:2.7.11.24] | (RefSeq) MAPK9, JNK-55, JNK2, JNK2A, JNK2ALPHA, JNK2	MAPK9	-0.336136	0.00882776
1855	K02353	segment polarity protein dishevelled | (RefSeq) DVL1, DRS2, DVL, DVL1L1, DVL1P1; dishevelled	DVL1	0.293067	0.0136009
9978	K03868	RING-box protein 1 [EC:2.3.2.32] | (RefSeq) RBX1, BA554C12.1, RNF75, ROC1; ring-box 1	RBX1	-0.287419	0.129464
6477	K04506	E3 ubiquitin-protein ligase SIAH1 [EC:2.3.2.27] | (RefSeq) SIAH1, SIAH1A; siah E3 ubiquitin p	SIAH1	0.275557	0.0376308
1387	K04498	E1A/CREB-binding protein [EC:2.3.1.48] | (RefSeq) CREBBP, CBP, KAT3A, RSTS, RSTS1; CREB bindi	CREBBP	-0.273051	0.0998325
8607	K04499	RuvB-like protein 1 (pontin 52) | (RefSeq) RUVBL1, ECP-54, ECP54, INO80H, NMP_238, NMP238, PO	RUVBL1	-0.264135	0.0269641
22943	K02165	dickkopf | (RefSeq) DKK1, DKK-1, SK; dickkopf WNT signaling pathway inhibitor 1	DKK1	-0.261449	0.0356254
51701	K04468	nemo like kinase [EC:2.7.11.24] | (RefSeq) NLK; nemo like kinase	NLK	0.239938	0.119526
6500	K03094	S-phase kinase-associated protein 1 | (RefSeq) SKP1, EMC19, OCP-II, OCP2, SKP1A, TCEB1L, p19A	SKP1	-0.237214	0.0659002
79718	K04508	transducin (beta)-like 1 | (RefSeq) TBL1XR1, C21, DC42, IRA1, MRD41, TBLR1; transducin beta l	TBL1XR1	0.22375	0.0889112
4609	K04377	Myc proto-oncogene protein | (RefSeq) MYC, MRTL, MYCC, bHLHe39, c-Myc; MYC proto-oncogene, bH	MYC	0.213923	0.0840766
7477	K00572	wingless-type MMTV integration site family, member 7 | (RefSeq) WNT7B; Wnt family member 7B	WNT7B	-0.186148	0.379569
8323	K02376	frizzled 6 | (RefSeq) FZD6, FZ-6, FZ6, HFZ6, NDNC10; frizzled class receptor 6	FZD6	0.151351	0.360009
1487	K04496	C-terminal binding protein | (RefSeq) CTBP1, BARS; C-terminal binding protein 1	CTBP1	-0.138511	0.284985
1857	K02353	segment polarity protein dishevelled | (RefSeq) DVL3, DRS3; dishevelled segment polarity prot	DVL3	-0.138429	0.268046
4089	K04501	mothers against decapentaplegic homolog 4 | (RefSeq) SMAD4, DPC4, JIP, MADH4, MYHRS; SMAD fam	SMAD4	0.124757	0.338432
1856	K02353	segment polarity protein dishevelled | (RefSeq) DVL2; dishevelled segment polarity protein 2	DVL2	-0.114897	0.423283
10297	K02085	adenomatosis polyposis coli protein | (RefSeq) APC2, APCL; APC2, WNT signaling pathway regula	APC2	0.113229	0.821524
5879	K04392	Ras-related C3 botulinum toxin substrate 1 | (RefSeq) RAC1, MIG5, MRD48, Rac-1, TC-25, p21-Ra	RAC1	0.107426	0.502874
6907	K04508	transducin (beta)-like 1 | (RefSeq) TBL1X, EBI, SMAP55, TBL1; transducin beta like 1 X-linked	TBL1X	0.0855777	0.555587
387	K04513	Ras homolog gene family, member A | (RefSeq) RHOA, ARH12, ARHA, RHO12, RHOH12; ras homolog fa	RHOA	-0.0745363	0.581394
4088	K04500	mothers against decapentaplegic homolog 2/3 | (RefSeq) SMAD3, HSPC193, HsT17436, JV15-2, LDS1	SMAD3	-0.07276	0.658881
2932	K03083	glycogen synthase kinase 3 beta [EC:2.7.11.26] | (RefSeq) GSK3B; glycogen synthase kinase 3 b	GSK3B	0.0721482	0.651479
4041	K03068	low density lipoprotein receptor-related protein 5/6 | (RefSeq) LRP5, BMND1, EVR1, EVR4, HBM,	LRP5	-0.0692226	0.733261
80326	K01357	wingless-type MMTV integration site family, member 10 | (RefSeq) WNT10A, OODD, SSPS, STHAG4;	WNT10A	0.0590201	0.960121
8312	K02157	axin 1 | (RefSeq) AXIN1, AXIN, PPP1R49; axin 1	AXIN1	0.0584389	0.686398
5880	K07860	Ras-related C3 botulinum toxin substrate 2 | (RefSeq) RAC2, EN-7, Gx, HSPC022, p21-Rac2; Rac	RAC2	0.05441	0.680506
4007	K04511	prickle | (RefSeq) PRICKLE3, LMO6, Pk3; prickle planar cell polarity protein 3	PRICKLE3	-0.0401392	0.787363
23291	K03362	F-box and WD-40 domain protein 1/11 | (RefSeq) FBXW11, BTRC2, BTRCP2, FBW1B, FBXW1B, Fbw11, H	FBXW11	0.0398239	0.814006
1459	K03097	casein kinase II subunit alpha [EC:2.7.11.1] | (RefSeq) CSNK2A2, CK2A2, CK2alpha', CSNK2A1; c	CSNK2A2	-0.0170895	0.913807
59343	K03345	sentrin-specific protease 2 (axin associating molecule) [EC:3.4.22.68] | (RefSeq) SENP2, AXAM	SENP2	0.00611067	0.976456
6885	K04427	mitogen-activated protein kinase kinase kinase 7 [EC:2.7.11.25] | (RefSeq) MAP3K7, CSCF, FMD2	MAP3K7	0.00493865	0.979927
7472	K00182	wingless-type MMTV integration site family, member 2 | (RefSeq) WNT2, INT1L1, IRP; Wnt family	WNT2	#VALUE!	NA
7473	K00312	wingless-type MMTV integration site family, member 3 | (RefSeq) WNT3, INT4, TETAMS; Wnt famil	WNT3	#VALUE!	NA
54361	K00408	wingless-type MMTV integration site family, member 4 | (RefSeq) WNT4, SERKAL, WNT-4; Wnt fami	WNT4	#VALUE!	NA
7474	K00444	wingless-type MMTV integration site family, member 5 | (RefSeq) WNT5A, hWNT5A; Wnt family mem	WNT5A	#VALUE!	NA
81029	K00444	wingless-type MMTV integration site family, member 5 | (RefSeq) WNT5B; Wnt family member 5B	WNT5B	#VALUE!	NA
7475	K00445	wingless-type MMTV integration site family, member 6 | (RefSeq) WNT6; Wnt family member 6	WNT6	#VALUE!	NA
7478	K00714	wingless-type MMTV integration site family, member 8 | (RefSeq) WNT8A, WNT8D; Wnt family memb	WNT8A	#VALUE!	NA
7479	K00714	wingless-type MMTV integration site family, member 8 | (RefSeq) WNT8B; Wnt family member 8B	WNT8B	#VALUE!	NA
7484	K01064	wingless-type MMTV integration site family, member 9 | (RefSeq) WNT9B, WNT14B, WNT15; Wnt fam	WNT9B	#VALUE!	NA
7481	K01384	wingless-type MMTV integration site family, member 11 | (RefSeq) WNT11, HWNT11; Wnt family me	WNT11	#VALUE!	NA
9350	K01645	cerberus 1 | (RefSeq) CER1, DAND4; cerberus 1, DAN family BMP antagonist	CER1	#VALUE!	NA
11197	K01691	WNT inhibitory factor 1 | (RefSeq) WIF1, WIF-1; WNT inhibitory factor 1	WIF1	#VALUE!	NA
27121	K02165	dickkopf | (RefSeq) DKK4, DKK-4; dickkopf WNT signaling pathway inhibitor 4	DKK4	#VALUE!	NA
27123	K02165	dickkopf | (RefSeq) DKK2, DKK-2; dickkopf WNT signaling pathway inhibitor 2	DKK2	#VALUE!	NA
6422	K02166	secreted frizzled-related protein 1 | (RefSeq) SFRP1, FRP, FRP-1, FRP1, FrzA, SARP2; secreted	SFRP1	#VALUE!	NA
6423	K02176	secreted frizzled-related protein 2 | (RefSeq) SFRP2, FRP-2, SARP1, SDF-5; secreted frizzled	SFRP2	#VALUE!	NA
6424	K02185	secreted frizzled-related protein 4 | (RefSeq) SFRP4, FRP-4, FRPHE, FRZB-2, PYL, sFRP-4; secr	SFRP4	#VALUE!	NA
6425	K02222	secreted frizzled-related protein 5 | (RefSeq) SFRP5, SARP3; secreted frizzled related protei	SFRP5	#VALUE!	NA
8325	K02375	frizzled 5/8 | (RefSeq) FZD8, FZ-8, hFZ8; frizzled class receptor 8	FZD8	#VALUE!	NA
8326	K02842	frizzled 9/10 | (RefSeq) FZD9, CD349, FZD3; frizzled class receptor 9	FZD9	#VALUE!	NA
11211	K02842	frizzled 9/10 | (RefSeq) FZD10, CD350, FZ-10, Fz10, FzE7, hFz10; frizzled class receptor 10	FZD10	#VALUE!	NA
4040	K03068	low density lipoprotein receptor-related protein 5/6 | (RefSeq) LRP6, ADCAD2, STHAG7; LDL rec	LRP6	#VALUE!	NA
10023	K03069	frequently rearranged in advanced T-cell lymphomas 1 | (RefSeq) FRAT1; FRAT1, WNT signaling p	FRAT1	#VALUE!	NA
1460	K03115	casein kinase II subunit beta | (RefSeq) CSNK2B, CK2B, CK2N, CSK2B, Ckb1, Ckb2, G5A; casein k	CSNK2B	#VALUE!	NA
7471	K03209	wingless-type MMTV integration site family, member 1 | (RefSeq) WNT1, BMND16, INT1, OI15; Wnt	WNT1	#VALUE!	NA
85409	K03213	naked cuticle | (RefSeq) NKD2, Naked2; naked cuticle homolog 2	NKD2	#VALUE!	NA
80319	K03344	Dvl-binding protein IDAX | (RefSeq) CXXC4, IDAX; CXXC finger protein 4	CXXC4	#VALUE!	NA
5568	K04345	protein kinase A [EC:2.7.11.11] | (RefSeq) PRKACG, BDPLT19, KAPG, PKACg; protein kinase cAMP-	PRKACG	#VALUE!	NA
5602	K04440	c-Jun N-terminal kinase [EC:2.7.11.24] | (RefSeq) MAPK10, JNK3, JNK3A, PRKM10, SAPK1b, p493F1	MAPK10	#VALUE!	NA
51176	K04492	lymphoid enhancer-binding factor 1 | (RefSeq) LEF1, LEF-1, TCF10, TCF1ALPHA, TCF7L3; lymphoid	LEF1	#VALUE!	NA
64321	K04495	transcription factor SOX17 (SOX group F) | (RefSeq) SOX17, VUR3; SRY-box 17	SOX17	#VALUE!	NA
90665	K04508	transducin (beta)-like 1 | (RefSeq) TBL1Y, TBL1; transducin beta like 1 Y-linked	TBL1Y	#VALUE!	NA
166336	K04511	prickle | (RefSeq) PRICKLE2, EPM5; prickle planar cell polarity protein 2	PRICKLE2	#VALUE!	NA
23500	K04512	dishevelled associated activator of morphogenesis | (RefSeq) DAAM2, dJ90A20A.1; dishevelled a	DAAM2	#VALUE!	NA
815	K04515	calcium/calmodulin-dependent protein kinase (CaM kinase) II [EC:2.7.11.17] | (RefSeq) CAMK2A,	CAMK2A	#VALUE!	NA
816	K04515	calcium/calmodulin-dependent protein kinase (CaM kinase) II [EC:2.7.11.17] | (RefSeq) CAMK2B,	CAMK2B	#VALUE!	NA
5535	K06268	serine/threonine-protein phosphatase 2B regulatory subunit | (RefSeq) PPP3R2, PPP3RL; protein	PPP3R2	#VALUE!	NA
102800317	K08960	casein kinase 1, epsilon [EC:2.7.11.1] | (RefSeq) LOC400927-CSNK1E readthrough	LOC400927-CSNK1E	#VALUE!	NA
894	K10151	G1/S-specific cyclin-D2 | (RefSeq) CCND2, KIAK0002, MPPH3; cyclin D2	CCND2	#VALUE!	NA
50964	K16834	sclerostin | (RefSeq) SOST, CDD, DAND6, SOST1, VBCH; sclerostin	SOST	#VALUE!	NA
4776	K17334	nuclear factor of activated T-cells, cytoplasmic 4 | (RefSeq) NFATC4, NF-AT3, NF-ATC4, NFAT3;	NFATC4	#VALUE!	NA
5579	K19662	classical protein kinase C beta type [EC:2.7.11.13] | (RefSeq) PRKCB, PKC-beta, PKCB, PRKCB1,	PRKCB	#VALUE!	NA
8840	K22471	WNT1-inducible-signaling pathway protein 1 | (RefSeq) WISP1, CCN4, WISP1-OT1, WISP1-UT1, WISP	WISP1	#VALUE!	NA
